# Supplementary material for: Impaired complement regulation drives chronic lung allograft dysfunction after lung transplantation
Source: J Clin Invest. 2025 Nov 11;136(1):e188891. doi: 10.1172/JCI188891 (PMC12721912; doi:10.1172/JCI188891)
Supplement: Supporting data values [file jci-136-188891-s332.xlsx]

## Sheet: Figure 3D
A Score			B Score
Crry+/+	Crry-/-		Crry+/+	Crry-/-
3	2		1	1
2	3		0	1
1	2		1	1
2	3		0	1
2	3		0	1
2	3		0	1
2	2		0	1

## Sheet: Figure 3G
Club cells numbers x10 exp4
Crry+/+	Crry-/-
4.1	1.7
3.7	1.4
3.2	1.2
3.8	1.3
3.6

## Sheet: Figure 3H
Intragraft T cell numbers x 10 exp5
Total CD4+T		Total CD8+ T		Foxp3+ CD4+ T		IFNg+ CD4+ T		IL17+CD4+ T		IFNg+ CD8+ T
Crry+/+	Crry-/-	Crry+/+	Crry-/-	Crry+/+	Crry-/-	Crry+/+	Crry-/-	Crry+/+	Crry-/-	Crry+/+	Crry-/-
0.91	0.77	1.3	1.24	0.19	0.14	0.11	0.18	0.02	0.029	0.015	0.082
0.7	0.83	0.82	1.43	0.23	0.25	0.14	0.2	0.017	0.019	0.026	0.087
0.75	1.12	1.2	1.06	0.31	0.22	0.12	0.17	0.011	0.022	0.04	0.053
0.83	1.04	1.04	1.24	0.27	0.19	0.11	0.13	0.009	0.031	0.06	0.068
0.65		0.77		0.3		0.16		0.007		0.06

## Sheet: Figure 4A
		3T FVB > Crry+/+				3T FVB > Crry-/-
	Spleen	1.2	1.3	1.9	2.5	3.5	2.4	3.3	3.1
	Allograft	3.2	3.4	3.7	2.1	5.9	5.7	6.6	5.5

## Sheet: Figure 4B
		Crry+/+	Crry-/-
		1.22	2.83
		1.44	2.17
		1.4	2.34
		1.92	2.62
		1.65

## Sheet: Figure 4C
GG	CC&GC
Will be provided as a part of a data transfer agreement

## Sheet: Figure 4D
	Crry+/+	Crry-/-
	24.2	63.5
	33.6	71.4
	19.7	94.7
	47.3	84.3

## Sheet: Figure 4E
	IgM			IgG1			IgG2c			IgG3
	Crry+/+	Crry-/-		Crry+/+	Crry-/-		Crry+/+	Crry-/-		Crry+/+	Crry-/-
	77.1	129		5.14286	3.42857		17.8	32.8571		3.1	3.6
	66.2	87.4		ND	12.8571		12.8	38		2.2	8.3
	103	119		10.8571	ND		19.4	47.1429		5.3	7.1
	82.3	138		2	4.57143		6.42857	15.8286		2.8	8

## Sheet: Figure 4F
	IgM			IgG1			IgG2c			IgG3
	Crry+/+	Crry-/-		Crry+/+	Crry-/-		Crry+/+	Crry-/-		Crry+/+	Crry-/-
	138	382		17.4	15.8		45.8	56.4		57.2	73.4
	80	591		22.7	25.3		47.6	84.1		68.3	44.6
	86	283		31.4	16.9		54.3	62.9		55.3	53.6
	188	255		22.6	31.4		28.7	39.2		29.6	58.1
	73	191		19.8	16.2		42.4	35.7		45.8	62.6

## Sheet: Figure 4G
	IgM ASC			IgG ASC
	Crry+/+	Crry-/-		Crry+/+	Crry-/-
	0.74	2.11		0.36	0.248
	0.44	2.61		0.19	0.416
	0.62	1.59		0.17	0.576
	1.14	1.44		0.11	0.408
	0.55	1.27		0.3	0.344

[truncated: 4 more sheets: Figure 4I, Figure 6B, Supp Fig  1, End]
